# Supplementary material for: Direct Regioselective C-H Cyanation of Purines
Source: Molecules. 2023 Jan 17;28(3):914. doi: 10.3390/molecules28030914 (PMC9920237; doi:10.3390/molecules28030914)
Supplement: Supplementary file 1 [file molecules-28-00914-s001.zip]

Archive with 37 entries (35 files):
- final SI clean version.pdf
- LiLY-molecules-║╦┤┼╞╫═╝/
- LiLY-molecules-║╦┤┼╞╫═╝/10s.mnova
- LiLY-molecules-║╦┤┼╞╫═╝/2a-2v'/
- LiLY-molecules-║╦┤┼╞╫═╝/2a-2v'/2a.mnova
- LiLY-molecules-║╦┤┼╞╫═╝/2a-2v'/2b.mnova
- LiLY-molecules-║╦┤┼╞╫═╝/2a-2v'/2c.mnova
- LiLY-molecules-║╦┤┼╞╫═╝/2a-2v'/2d.mnova
- LiLY-molecules-║╦┤┼╞╫═╝/2a-2v'/2e.mnova
- LiLY-molecules-║╦┤┼╞╫═╝/2a-2v'/2f.mnova
- LiLY-molecules-║╦┤┼╞╫═╝/2a-2v'/2g.mnova
- LiLY-molecules-║╦┤┼╞╫═╝/2a-2v'/2h.mnova
- LiLY-molecules-║╦┤┼╞╫═╝/2a-2v'/2i.mnova
- LiLY-molecules-║╦┤┼╞╫═╝/2a-2v'/2j.mnova
- LiLY-molecules-║╦┤┼╞╫═╝/2a-2v'/2k.mnova
- LiLY-molecules-║╦┤┼╞╫═╝/2a-2v'/2l.mnova
- LiLY-molecules-║╦┤┼╞╫═╝/2a-2v'/2m.mnova
- LiLY-molecules-║╦┤┼╞╫═╝/2a-2v'/2n.mnova
- LiLY-molecules-║╦┤┼╞╫═╝/2a-2v'/2o.mnova
- LiLY-molecules-║╦┤┼╞╫═╝/2a-2v'/2p.mnova
- LiLY-molecules-║╦┤┼╞╫═╝/2a-2v'/2q.mnova
- LiLY-molecules-║╦┤┼╞╫═╝/2a-2v'/2r.mnova
- LiLY-molecules-║╦┤┼╞╫═╝/2a-2v'/2s.mnova
- LiLY-molecules-║╦┤┼╞╫═╝/2a-2v'/2t.mnova
- LiLY-molecules-║╦┤┼╞╫═╝/2a-2v'/2u.mnova
- LiLY-molecules-║╦┤┼╞╫═╝/2a-2v'/2v'.mnova
- LiLY-molecules-║╦┤┼╞╫═╝/2a-2v'/2v-CDCl3.mnova
- LiLY-molecules-║╦┤┼╞╫═╝/2a-2v'/2v-DMSO-d6.mnova
- LiLY-molecules-║╦┤┼╞╫═╝/3r.mnova
- LiLY-molecules-║╦┤┼╞╫═╝/4u.mnova
- LiLY-molecules-║╦┤┼╞╫═╝/5f.mnova
- LiLY-molecules-║╦┤┼╞╫═╝/5s.mnova
- LiLY-molecules-║╦┤┼╞╫═╝/6f.mnova
- LiLY-molecules-║╦┤┼╞╫═╝/6s'.mnova
- LiLY-molecules-║╦┤┼╞╫═╝/6s.mnova
- LiLY-molecules-║╦┤┼╞╫═╝/7s.mnova
- LiLY-molecules-║╦┤┼╞╫═╝/8s.mnova
